# Supplementary material for: Angiopoietin-like protein 8 (ANGPTL8)/betatrophin overexpression does not increase beta cell proliferation in mice
Source: Diabetologia. 2015 Apr 28;58(7):1523–31. doi: 10.1007/s00125-015-3590-z (PMC4473078; doi:10.1007/s00125-015-3590-z)
Supplement: Supplementary file 6 — (XLSX 117 kb) [file 125_2015_3590_MOESM6_ESM.xlsx]

## Sheet: Gene Expression Summary
ESM Table 2. Individual raw data for qPCR gene expression analysis of the liver. Mean Ct values and mean input with corresponding standard deviations (STD) are shown for cyclophilin (Cyclo), total (tot.) Angptl8, and native Angptl8. (Top) original 2-month-old B6.129 mice, (2nd) second cohort of 2-month-old B6.129 mice, (3rd) 8- and (4th) 16-month-old B6.129, and (5th) 2-month-old ICR mice. Data f…
				2-month-old cohort #1
	Group	ID	#	Cyclo - Ct Mean	Cyclo - Ct STD	Cyclo - Mean Input	Cyclo - STD Input	Tot. Angptl8 - Ct Mean	Tot. Angptl8 - Ct STD	Tot. Angptl8 - Mean Input	Tot. Angptl8 STD Input	Norm. to 2 mo F1 GFP	Native Angptl8 - Ct Mean	Native Angptl8 - Ct STD	Native Angptl8 - Mean Input	Native Angptl8 STD Input	Norm. to 2 mo F1 GFP
GFP	B6.129	252.1	1	17.9943	0.118681	0.247947	0.0178377	25.58	0.293546	0.189875	0.0337038	0.786396	23.6113	0.0545013	1.67467	0.0622303	0.914186
	B6.129	252.2	2	17.4983	0.26842	0.339319	0.0556257	25.4467	0.2547	0.150775	0.0253451	0.624459	23.412	0.143941	1.40576	0.136935	0.767391
	B6.129	252.3	3	18.938	0.0280533	0.138186	0.00239244	26.5817	0.200011	0.17823	0.0224503	0.738168	24.302	0.0927145	1.87771	0.120296	1.02502
	B6.129	252.4	4	17.4073	0.0555812	0.35583	0.0121191	25.1887	0.190857	0.168933	0.168933	0.699661	24.37	0.0571044	0.695573	0.027141	0.379706
	B6.129	252.5	5	17.934	0.199827	0.258243	0.0328528	23.937	0.201651	0.519434	0.0648306	2.15132	22.4753	0.17945	3.50565	0.442512	1.9137
	average			17.9544	0.134113	0.267905	0.0241655	25.3468	0.228153	0.241449	0.0630525	1	23.6341	0.105542	1.83187	0.157823	1
	std error			0.271731	0.0447273	0.0388262	0.00928556	0.42437	0.0198321	0.0697898	0.0275186	0.289045	0.34498	0.0245488	0.463739	0.0738608	0.25315
Angptl8	B6.129	253.1	1	18.6587	0.147096	0.164643	0.0147175	23.934	0.239856	0.818433	0.129845	3.38967	23.5987	0.18766	2.55691	0.33649	1.39579
	B6.129	253.2	2	17.2983	0.241003	0.383357	0.059148	21.955	0.00888835	1.23952	0.00705182	5.13368	22.6173	0.317191	2.16736	0.492696	1.18314
	B6.129	253.3	3	18.525	0.243395	0.179702	0.0277362	23.197	0.106057	1.19477	0.0820444	4.94832	22.4287	0.0886362	5.18066	0.316375	2.82806
	B6.129	253.4	4	17.4743	0.234754	0.343617	0.0481628	21.7603	0.142289	1.57088	0.139429	6.50606	22.45	0.173606	2.67937	0.315573	1.46264
	B6.129	253.5	5	17.29	0.0990354	0.382902	0.0230735	22.7717	0.0588243	0.735642	0.0279077	3.04678	23.3083	0.152218	1.33751	0.136856	0.730134
	average			17.8493	0.193057	0.290844	0.0345676	22.7236	0.111183	1.11185	0.0772555	4.6049	22.8806	0.183862	2.78436	0.319598	1.51995
	std error			0.305665	0.0296006	0.0490396	0.00825177	0.400632	0.039215	0.151907	0.0264744	0.629146	0.240577	0.0373936	0.643391	0.0564222	0.35122
	p-value			0.803621		0.723322		0.00201586		0.000815773		0.000815773	0.11096		0.264111		0.264111
				2-month-old cohort #2
	Group	ID	#	Cyclo - Ct Mean	Cyclo - Ct STD	Cyclo - Mean Input	Cyclo - STD Input	Tot. Angptl8 - Ct Mean	Tot. Angptl8 - Ct STD	Tot. Angptl8 - Mean Input	Tot. Angptl8 STD Input	Norm. to 2 mo F1 GFP	Native Angptl8 - Ct Mean	Native Angptl8 - Ct STD	Native Angptl8 - Mean Input	Native Angptl8 STD Input	Norm. to 2 mo F1 GFP
GFP	B6.129	388.1	1	16.314	0.346212	0.709611	0.151864	22.9533	0.0347902	0.353211	0.00782977	1.46288	21.766	0.222515	2.07489	0.313516	1.13266
	B6.129	389.1	2	16.5043	0.1555	0.623225	0.0582796	22.6513	0.258225	0.492406	0.0803502	2.03938	21.398	0.299419	3.05673	0.649385	1.66864
	B6.129	389.2	3	17.5927	0.138363	0.317993	0.027536	24.014	0.0249996	0.399377	0.0063986	1.65408	23.043	0.21171	1.93685	0.288088	1.05731
	B6.129	389.3	4	16.9353	0.258342	0.480136	0.0758437	21.3313	0.200699	1.48432	0.197328	6.14754	20.3223	0.0540132	8.14987	0.299981	4.44893
	B6.129	389.4	5	17.6223	0.14787	0.312305	0.0278214	23.4333	0.107547	0.590879	0.0413987	2.44722	22.4787	0.068632	2.87961	0.135699	1.57195
	B6.129	389.5	6	16.6747	0.488812	0.575546	0.158608	22.6907	0.0817939	0.51572	0.0274011	2.13593	21.169	0.284132	3.86233	0.741226	2.10841
	average			16.9406	0.25585	0.503136	0.0833253	22.8457	0.118009	0.639319	0.0601177	2.64784	21.6962	0.19007	3.66005	0.404649	1.99798
Angptl8	std error			0.226837	0.0571477	0.0667133	0.0239731	0.368644	0.0380768	0.172498	0.0295954	0.714426	0.395195	0.0430444	0.942596	0.0963261	0.514553
	B6.129	390.1	1	17.6657	0.175586	0.304441	0.0339825	20.6173	0.101688	3.68365	0.23665	15.2564	22.5383	0.319427	2.88077	0.656573	1.57258
	B6.129	390.2	2	16.5957	0.245376	0.591633	0.0854507	18.763	0.106165	6.22169	0.416837	25.7681	19.3553	0.201137	12.866	1.78249	7.02339
	B6.129	390.3	3	16.889	0.355979	0.498081	0.113314	21.8	0.0570002	1.05412	0.0385012	4.36579	21.3097	0.126184	4.01464	0.351633	2.19155
	B6.129	390.4	4	17.8463	0.0841275	0.271448	0.0140675	20.7297	0.23592	3.86916	0.607482	16.0247	21.9153	0.0130124	4.86165	0.0431615	2.65392
	B6.129	390.5	5	17.7157	0.0683696	0.294179	0.0125194	19.8907	0.257799	6.11944	0.988857	25.3446	22.1623	0.0853253	3.79469	0.222238	2.07148
	B6.129	391.1	6	17.29	0.333986	0.387977	0.081803	20.7343	0.565555	2.79179	0.936811	11.5626	21.5497	0.157151	4.38124	0.455788	2.39167
	average			17.3337	0.210571	0.391293	0.0568562	20.4225	0.220688	3.95664	0.537523	16.387	21.4718	0.150373	5.46649	0.585314	2.9841
	std error			0.205203	0.0500064	0.0525637	0.0172697	0.414883	0.0762917	0.809771	0.155149	3.35379	0.459087	0.0427732	1.50427	0.253998	0.821163
	p-value			0.227638		0.217271		0.00140775		0.00249119		0.00249119	0.718789		0.332854		0.332854
				8-month-old cohort
	Group	ID	#	Cyclo - Ct Mean	Cyclo - Ct STD	Cyclo - Mean Input	Cyclo - STD Input	Tot. Angptl8 - Ct Mean	Tot. Angptl8 - Ct STD	Tot. Angptl8 - Mean Input	Tot. Angptl8 STD Input	Norm. to 2 mo F1 GFP	Native Angptl8 - Ct Mean	Native Angptl8 - Ct STD	Native Angptl8 - Mean Input	Native Angptl8 STD Input	Norm. to 2 mo F1 GFP
GFP	B6.129	190.1	1	17.387	0.220502	0.362455	0.0504843	22.9887	0.166843	0.678513	0.0731068	2.81017	21.0827	0.0514039	6.42722	0.22336	3.50855
	B6.129	190.2	2	17.2183	0.0996711	0.400244	0.0244822	22.5003	0.180248	0.840719	0.0952032	3.48197	20.7357	0.187086	7.4107	0.909493	4.04542
	B6.129	190.3	3	17.925	0.217387	0.25991	0.035338	22.0923	0.141047	1.67874	0.150561	6.95275	19.9623	0.123557	19.283	1.66168	10.5264
	B6.129	190.4	4	18.5383	0.197884	0.177728	0.0209663	22.0223	0.147026	2.56823	0.240078	10.6367	19.8813	0.0992889	29.7754	2.03635	16.2541
	B6.129	190.5	5	16.1763	0.284369	0.768617	0.131065	20.3627	0.0706144	1.71648	0.0766637	7.10908	19	0.189059	12.6078	1.56192	6.88247
	average			17.449	0.203963	0.393791	0.0524672	21.9933	0.141156	1.49654	0.127123	6.19814	20.1324	0.130079	15.1008	1.27856	8.24338
	std error			0.393062	0.0298601	0.10152	0.0203107	0.442575	0.0189718	0.341274	0.0314571	1.41344	0.363402	0.0263712	4.32098	0.320232	2.35878
Angptl8	B6.129	283.1	1	15.574	0.416573	1.12718	0.265929	18.9063	0.063319	2.9761	0.120326	12.326	19.662	0.0946947	5.45161	0.350661	2.97597
	B6.129	285.1	2	17.9137	0.0899016	0.260421	0.0143614	22.494	0.132615	1.29474	0.10724	5.36238	20.899	0.0564717	10.1401	0.386248	5.53537
	B6.129	286.1	3	17.255	0.183523	0.392455	0.0440951	22.1943	0.0640499	1.03919	0.0428415	4.30395	20.589	0.207868	8.36306	1.13364	4.5653
	B6.129	287.1	4	17.9893	0.120422	0.248727	0.0181992	22.3443	0.153207	1.4933	0.144645	6.18475	22.2493	0.351663	4.30581	1.01903	2.3505
	B6.129	312.1	5	16.5097	0.470757	0.637835	0.1975	21.1873	0.18969	1.22451	0.149898	5.07151	19.422	0.266929	11.4614	2.17671	6.25666
	B6.129	313.1	6	17.9277	0.15885	0.258727	0.0246349	22.277	0.0862609	1.49564	0.081739	6.19443	21.2577	0.0757194	7.99488	0.418381	4.36432
	average			17.1949	0.240004	0.487557	0.0941198	21.5672	0.114857	1.58725	0.107782	6.57384	20.6798	0.175558	7.95281	0.914112	4.34135
	std error			0.399382	0.0660883	0.141626	0.0445951	0.565229	0.0211671	0.286569	0.0165185	1.18687	0.427069	0.0486805	1.10787	0.288399	0.604773
	p-value			0.661037		0.604125		0.567718		0.84359		0.84359	0.354515		0.176003		0.176003
				16-month-old cohort
	Group		#	Cyclo - Ct Mean	Cyclo - Ct STD	Cyclo - Mean Input	Cyclo - STD Input	Tot. Angptl8 - Ct Mean	Tot. Angptl8 - Ct STD	Tot. Angptl8 - Mean Input	Tot. Angptl8 STD Input	Norm. to 2 mo F1 GFP	Native Angptl8 - Ct Mean	Native Angptl8 - Ct STD	Native Angptl8 - Mean Input	Native Angptl8 STD Input	Norm. to 2 mo F1 GFP
GFP	B6.129	196.1	1	17.506	0.0650236	0.334838	0.0134346	22.7747	0.411133	0.858026	0.211473	3.55365	20.3863	0.0530029	11.187	0.40044	6.10686
	B6.129	197.1	2	16.9117	0.448025	0.494869	0.124628	19.7993	0.32899	3.88121	0.850046	16.0747	17.893	0.224368	41.7734	6.64659	22.8036
	B6.129	198.1	3	17.553	0.207875	0.326859	0.0414649	21.1637	0.283283	2.44134	0.457693	10.1112	18.8533	0.155568	32.7121	3.43911	17.8572
	B6.129	347.1	4	18.98	0.0789238	0.134739	0.00651008	23.459	0.171746	1.35059	0.151804	5.59368	21.3703	0.125866	14.2391	1.25106	7.77296
	B6.129	347.2	5	19.2353	0.217865	0.115667	0.0149836	24.327	0.116297	0.900006	0.0676553	3.72752	22.3427	0.182144	8.56818	1.05288	4.67728
	B6.129	347.4	6	16.2777	0.198101	0.718225	0.0847653	21.9983	0.0914352	0.644218	0.0382003	2.66813	20.54	0.0996949	4.70177	0.325664	2.56664
	B6.129	347.5	7	16.4493	0.204881	0.646204	0.0797925	21.3297	0.165437	1.10191	0.1149	4.56373	20.4887	0.486759	5.61005	1.9169	3.06247
	average			17.559	0.202956	0.395914	0.0522256	22.1217	0.224046	1.59676	0.270253	6.61322	20.2678	0.189629	16.9702	2.14752	9.26386
	std error			0.439816	0.0474949	0.0888513	0.0170142	0.578006	0.0449576	0.441212	0.109958	1.82735	0.562688	0.0537918	5.46432	0.849878	2.98292
Angptl8	B6.129	205.1	1	17.8257	0.159507	0.275574	0.0269379	22.6447	0.242146	1.11745	0.179495	4.62809	20.6753	0.340237	11.3619	2.70427	6.20236
	B6.129	206.1	2	18.3203	0.336295	0.20535	0.043833	22.5887	0.0393228	1.54198	0.0386321	6.38635	20.4117	0.1612	17.9927	1.95274	9.82203
	B6.129	207.1	3	17.9597	0.209863	0.25425	0.0316912	23.244	0.238899	0.824606	0.128144	3.41524	21.5157	0.10289	6.82804	0.481361	3.72735
	B6.129	348.1	4	18.7043	0.178836	0.160291	0.0182065	23.1217	0.196041	1.41077	0.171181	5.84291	22.1563	0.204805	7.03135	1.00837	3.83834
	B6.129	348.2	5	18.6037	0.310339	0.171974	0.033209	22.7027	0.109865	1.71402	0.122507	7.09886	21.525	0.161083	10.0544	1.0996	5.48861
	B6.129	348.3	6	19.4103	0.0615008	0.103255	0.00396127	23.911	0.125797	1.31667	0.108462	5.45318	22.7943	0.087324	7.02579	0.420093	3.8353
	B6.129	348.4	7	14.699	1.02407	2.13085	1.10102	20.271	0.0691957	0.656601	0.0291941	2.71941	18.833	0.236341	5.11225	0.801629	2.79072
	B6.129	348.5	8	ND	ND	ND	ND	ND	ND	ND	ND	ND	ND	ND	ND	ND	ND
	average			17.9319	0.325773	0.471649	0.179836	22.6405	0.145895	1.22601	0.111088	5.07772	21.1302	0.18484	9.34379	1.20972	5.10067
	std error			0.574213	0.121545	0.277404	0.153603	0.431801	0.0306171	0.144542	0.0221872	0.598642	0.49104	0.0325678	1.64994	0.31468	0.900687
	p-value			0.61557		0.79927		0.485818		0.440081		0.440081	0.27065		0.206302		0.206302
				2-month-old cohort
	Group	ID	#	Cyclo - Ct Mean	Cyclo - Ct STD	Cyclo - Mean Input	Cyclo - STD Input	Tot. Angptl8 - Ct Mean	Tot. Angptl8 - Ct STD	Tot. Angptl8 - Mean Input	Tot. Angptl8 STD Input	Norm. to 2 mo F1 GFP	Native Angptl8 - Ct Mean	Native Angptl8 - Ct STD	Native Angptl8 - Mean Input	Native Angptl8 STD Input	Norm. to 2 mo F1 GFP
GFP	ICR	322.2W	1	16.2017	0.142592	0.750996	0.064512	21.978	0.065795	0.62384	0.0264788	2.58373	20.7917	0.344984	3.8484	0.837126	2.1008
	ICR	323.1W	2	16.2547	0.0785455	0.725534	0.0356811	21.3753	0.215063	0.955662	0.132928	3.95803	20.4613	0.316664	4.9774	1.01746	2.71711
	ICR	323.3W	3	16.8427	0.126113	0.505179	0.039583	22.261	0.236468	0.778862	0.112479	3.22578	20.893	0.270005	5.30421	0.93879	2.89551
	ICR	363.1W	4	16.8913	0.187886	0.491442	0.0577225	21.7633	0.265749	1.1036	0.180138	4.57075	20.4483	0.478253	7.58035	2.64265	4.13803
	ICR	363.3W	5	17.2773	0.13592	0.386351	0.0330313	19.938	0.256965	4.52138	0.764921	18.726	18.923	0.0531133	26.3039	0.945971	14.359
	average			16.6935	0.134211	0.5719	0.046106	21.4631	0.208008	1.59667	0.243389	6.61286	20.3035	0.292604	9.60284	1.2764	5.24209
	std error			0.204539	0.0174906	0.0710747	0.00630833	0.407771	0.0366163	0.735635	0.132738	3.04675	0.356194	0.0691573	4.21901	0.342769	2.30311
Angptl8	ICR	324.1W	1	18.1143	0.221127	0.231241	0.0310104	21.956	0.0327865	2.05388	0.0430533	8.50646	20.563	0.0918477	14.3728	0.91332	7.84594
	ICR	324.2W	2	16.4963	0.0612073	0.624718	0.0233579	20.927	0.0709991	1.47095	0.0669145	6.09216	20.6543	0.156273	5.01133	0.541329	2.73563
	ICR	325.1W	3	16.765	0.366484	0.537828	0.117414	20.0667	0.16142	2.97389	0.300998	12.3168	19.3783	0.170986	13.9087	1.64994	7.59263
	ICR	325.2W	4	16.955	0.201633	0.472759	0.0576256	20.7693	0.221194	2.16341	0.307469	8.96012	20.3227	0.402952	8.48965	2.44723	4.63441
	ICR	325.3W	5	17.4277	0.189553	0.352888	0.042389	23.1423	0.174019	0.631797	0.072514	2.61668	22.8053	0.196016	2.05043	0.283809	1.11931
	ICR	325.4W	6	16.682	0.306093	0.563294	0.103155	19.298	0.191393	4.65457	0.589598	19.2776	21.082	0.160037	4.1523	0.453482	2.2667
	average			17.0734	0.22435	0.463788	0.0624919	21.0266	0.141968	2.32475	0.230091	9.62832	20.8009	0.196352	7.99753	1.04819	4.36577
	std error			0.245247	0.0429096	0.0599276	0.0159376	0.557547	0.0300457	0.564031	0.0869292	2.33602	0.462863	0.0436553	2.12053	0.343146	1.15757
	p-value			0.276667		0.271186		0.558149		0.444708		0.444708	0.431681		0.727901		0.727901
