# Supplementary material for: Angiopoietin-like protein 8 (ANGPTL8)/betatrophin overexpression does not increase beta cell proliferation in mice
Source: Diabetologia. 2015 Apr 28;58(7):1523–31. doi: 10.1007/s00125-015-3590-z (PMC4473078; doi:10.1007/s00125-015-3590-z)
Supplement: Supplementary file 7 — (XLSX 97 kb) [file 125_2015_3590_MOESM7_ESM.xlsx]

## Sheet: Physiol Data Summary
ESM Table 3. Individual data from GFP- and Angptl8-injected mice or mice undergoing partial pancreatectomy. Initial and final body weight (g), gonadal fat weight (g), initial and final blood glucose (mmol/l), glucose tolerance test blood glucose measurements (mmol/l) after overnight fast and at time 15, 30, 60, and 120 min followed by the area under the curve (AUC; mmol/l x min), random fed serum…
				2-month-old cohort #1
	Group	ID	#	Initial Wt (g)	Final Wt (g)	Gonad Fat (g)	Init. BG (mmol/l)	Final BG (mmol/l)	Fast BG (mmol/l)	15 min BG (mmol/l)	30 min BG (mmol/l)	60 min BG (mmol/l)	120 min BG (mmol/l)	AUC	Fed Insulin (ng/ml)	4 hr Fast BG (mmol/l)	0 min BG (mmol/l)	15 min BG (mmol/l)	30 min BG (mmol/l)	45 min BG (mmol/l)	60 min BG (mmol/l)	AUC	TG (mmol/l)	Chol. (mmol/l)	VLDL (mmol/l)
GFP	B6.129	252.1	1	22.5	23.2	251	7.326	6.6045	2.109	9.99	16.317	12.7095	4.7175	1246.25	ND	5.6055	7.6035	2.6085	2.664	2.553	2.8305	2573	2.1645	4.3845	0.4329
	B6.129	252.2	2	24.1	24.4	297	5.994	6.4935	2.109	6.8265	7.1595	6.3825	4.6065	704.739	ND	5.55	7.2705	3.441	2.553	2.553	2.3865	2759	1.665	5.9385	0.33855
	B6.129	252.3	3	21.9	21.9	235	6.9375	6.3825	2.1645	10.6005	11.655	10.8225	6.216	1111	ND	6.66	6.7155	3.7185	2.7195	2.442	3.0525	3074	2.1645	5.2725	0.42735
	B6.129	252.4	4	25.5	25.3	215	5.661	7.1595	2.331	13.1535	16.5945	14.2635	7.2705	1448.16	ND	5.661	7.437	3.7185	2.8305	2.1645	2.331	2742	1.776	4.44	0.36075
	B6.129	252.5	5	23.8	24.4	287	6.216	8.214	2.553	11.1555	16.428	13.653	5.7165	1341.99	ND	5.9385	6.0495	4.44	3.885	3.108	3.2745	3991	2.1645	4.662	0.4329
	average			23.56	23.84	257	6.4269	6.9708	2.2533	10.3452	13.6308	11.5662	5.7054	1170.43		5.883	7.0152	3.5853	2.9304	2.5641	2.775	3027.8	1.9869	4.9395	0.39849
	std error			0.632139	0.588727	15.4661	0.307211	0.338322	0.0852607	1.02751	1.86554	1.42058	0.494667	128.98		0.205425	0.283865	0.295039	0.242809	0.153405	0.184073	254.034	0.110164	0.295247	0.0202708
Angptl8	B6.129	253.1	1	24.4	24.2	171	4.9395	8.325	2.4975	11.322	14.319	18.426	5.8275	1514.76	ND	6.4935	5.994	3.885	2.664	1.9425	2.109	3139	1.998	3.996	0.3996
	B6.129	253.2	2	27.1	27.4	222	6.1605	6.6045	2.775	13.3755	14.652	10.323	5.8275	1190.47	ND	5.994	6.66	3.6075	2.997	3.108	3.108	3288	2.3865	4.44	0.4773
	B6.129	253.3	3	25.4	26.5	310	5.6055	6.549	2.8305	11.544	14.5965	9.99	5.439	1135.53	ND	6.9375	6.7155	4.4955	3.0525	3.4965	3.663	3626	2.886	4.7175	0.5772
	B6.129	253.4	4	25.8	25.9	230	5.772	7.215	2.2755	9.768	8.547	6.66	3.996	775.501	ND	6.3825	6.9375	4.6065	3.6075	3.0525	2.6085	3468	2.664	3.7185	0.5328
	B6.129	253.5	5	26.7	26.9	243	6.4935	5.55	2.6085	10.545	15.096	13.209	5.994	1291.65	ND	5.8275	5.883	3.8295	3.3855	3.108	3.0525	3771	2.7195	4.3845	0.5439
	average			25.88	26.18	235.2	5.7942	6.8487	2.5974	11.3109	13.4421	11.7216	5.4168	1181.58		6.327	6.438	4.0848	3.1413	2.9415	2.9082	3458.4	2.5308	4.2513	0.50616
	std error			0.478957	0.55263	22.337	0.26361	0.455506	0.0999	0.603497	1.2301	1.97149	0.36672	120.463		0.195436	0.209875	0.196693	0.163325	0.262087	0.260673	113.348	0.155598	0.176032	0.0311196
	p-value vs. controls			0.0191369	0.0199541	0.445506	0.156688	0.835003	0.0306515	0.44115	0.934778	0.950578	0.651806	0.951151		0.156	0.140686	0.196595	0.491607	0.24915	0.687357	0.160224	0.0213838	0.0802566	0.0199199
PPx	B6.129	264.1	1	25.8	26.2	95	4.44	7.0485	ND	ND	ND	ND	ND	ND	ND	ND	ND	ND	ND	ND	ND	ND	ND	ND	ND
	B6.129	264.3	2	28.2	27.3	293	6.6045	6.8265	ND	ND	ND	ND	ND	ND	ND	ND	ND	ND	ND	ND	ND	ND	ND	ND	ND
	B6.129	264.4	3	27.6	28.6	248	6.327	7.0485	ND	ND	ND	ND	ND	ND	ND	ND	ND	ND	ND	ND	ND	ND	ND	ND	ND
	B6.129	264.5	4	26.5	26.8	165	5.994	7.9365	ND	ND	ND	ND	ND	ND	ND	ND	ND	ND	ND	ND	ND	ND	ND	ND	ND
	average			27.025	27.225	200.25	5.84137	7.215
	std error			0.539096	0.510514	43.9723	0.483506	0.246126
	p-value vs. controls			0.00497353	0.00398905	0.222749	0.321795	0.596451
				2-month-old cohort #2
	Group	ID	#	Initial Wt (g)	Final Wt (g)	Gonad Fat (g)	Init. BG (mmol/l)	Final BG (mmol/l)	Fast BG (mmol/l)	15 min BG (mmol/l)	30 min BG (mmol/l)	60 min BG (mmol/l)	120 min BG (mmol/l)	AUC	Fed Insulin (pmol/l)	4 hr Fast BG (mmol/l)	0 min BG (mmol/l)	15 min BG (mmol/l)	30 min BG (mmol/l)	45 min BG (mmol/l)	60 min BG (mmol/l)	AUC	TG (mmol/l)	Chol. (mmol/l)	VLDL (mmol/l)
GFP	B6.129	388.1	1	20.3	20.9	211	5.661	6.6045	ND	ND	ND	ND	ND	ND	15.824	ND	ND	ND	ND	ND	ND	ND	ND	ND	ND
	B6.129	389.1	2	20.2	21.5	409	5.7165	5.217	ND	ND	ND	ND	ND	ND	34.4	ND	ND	ND	ND	ND	ND	ND	ND	ND	ND
	B6.129	389.2	3	21.9	22.4	348	6.7155	6.0495	ND	ND	ND	ND	ND	ND	38.012	ND	ND	ND	ND	ND	ND	ND	ND	ND	ND
	B6.129	389.3	4	20.2	21.3	272	5.439	4.551	ND	ND	ND	ND	ND	ND	24.94	ND	ND	ND	ND	ND	ND	ND	ND	ND	ND
	B6.129	389.4	5	22.4	23.6	322	6.549	5.2725	ND	ND	ND	ND	ND	ND	16.77	ND	ND	ND	ND	ND	ND	ND	ND	ND	ND
	B6.129	389.5	6	21.3	22.4	264	6.4935	5.8275	ND	ND	ND	ND	ND	ND	ND	ND	ND	ND	ND	ND	ND	ND	ND	ND	ND
	average			21.05	22.0167	304.333	6.09575	5.587							25.9892
	std error			0.392216	0.401179	28.6108	0.224491	0.295305							4.49842
Angptl8	B6.129	390.1	1	21	22.5	263	6.105	4.9395	ND	ND	ND	ND	ND	ND	12.728	ND	ND	ND	ND	ND	ND	ND	ND	ND	ND
	B6.129	390.2	2	21.5	22.4	316	6.216	4.8285	ND	ND	ND	ND	ND	ND	ND	ND	ND	ND	ND	ND	ND	ND	ND	ND	ND
	B6.129	390.3	3	21.5	22.3	362	6.2715	5.7165	ND	ND	ND	ND	ND	ND	10.836	ND	ND	ND	ND	ND	ND	ND	ND	ND	ND
	B6.129	390.4	4	22.3	22.4	379	5.328	5.2725	ND	ND	ND	ND	ND	ND	20.382	ND	ND	ND	ND	ND	ND	ND	ND	ND	ND
	B6.129	390.5	5	19.5	20.8	277	4.995	5.1615	ND	ND	ND	ND	ND	ND	17.716	ND	ND	ND	ND	ND	ND	ND	ND	ND	ND
	B6.129	391.1	6	20.7	21.8	191	5.7165	7.7145	ND	ND	ND	ND	ND	ND	23.22	ND	ND	ND	ND	ND	ND	ND	ND	ND	ND
	average			21.0833	22.0333	298	5.772	5.6055							16.9764
	std error			0.386796	0.266667	28.3408	0.213031	0.440284							2.31172
	p-value vs. controls			0.95294	0.973081	0.878165	0.320139	0.972849							0.112604
				8-month-old cohort
	Group	ID	#	Initial Wt (g)	Final Wt (g)	Gonad Fat (g)	Init. BG (mmol/l)	Final BG (mmol/l)	Fast BG (mmol/l)	15 min BG (mmol/l)	30 min BG (mmol/l)	60 min BG (mmol/l)	120 min BG (mmol/l)	AUC	Fed Insulin (pmol/l)	4 hr Fast BG (mmol/l)	0 min BG (mmol/l)	15 min BG (mmol/l)	30 min BG (mmol/l)	45 min BG (mmol/l)	60 min BG (mmol/l)	AUC	TG (mmol/l)	Chol. (mmol/l)	VLDL (mmol/l)
GFP	B6.129	190.1	1	33.4	40.1	1362	5.4945	6.1605	2.2755	9.768	10.6005	8.103	4.218	893.273	131.408	4.773	5.883	5.328	4.662	5.106	5.4945	5300	ND	ND	ND
	B6.129	190.2	2	33	32.4	365	4.773	7.4925	2.6085	7.992	11.766	9.9345	7.992	1091.02	57.534	4.9395	5.772	3.552	2.886	3.3855	3.33	3736	ND	ND	ND
	B6.129	190.3	3	34	33.2	391	6.327	7.6035	1.7205	9.102	9.4905	6.0495	4.662	775.058	12.9	5.4945	6.2715	3.3855	2.22	2.1645	1.998	2847	ND	ND	ND
	B6.129	190.4	4	32	32.6	452	8.103	5.8275	2.109	12.7095	13.0425	9.546	4.4955	1064.38	103.716	6.216	6.549	3.8295	3.0525	4.4955	5.4945	3985	ND	ND	ND
	B6.129	190.5	5	33	32	837	7.548	5.217	2.9415	8.9355	10.2675	7.104	4.329	836.663	47.73	5.439	6.1605	4.0515	3.4965	4.7175	4.995	4345	ND	ND	ND
	average			33.08	34.06	681.4	6.4491	6.4602	2.331	9.7014	11.0334	8.1474	5.1393	932.078	70.6576	5.3724	6.1272	4.0293	3.2634	3.9738	4.2624	4042.6
	std error			0.32619	1.52237	190.328	0.619615	0.469492	0.20914	0.803773	0.6216	0.72944	0.717132	62.4625	20.9968	0.252754	0.138861	0.34419	0.40534	0.535108	0.691727	399.955
Angptl8	B6.129	283.1	1	32.1	31	512	5.4945	5.0505	2.7195	10.7115	12.2655	7.9365	5.2725	972.36	ND	5.0505	4.884	2.775	2.1645	1.6095	2.22	3102	ND	ND	ND
	B6.129	285.1	2	35.9	35.7	915	5.55	5.6055	2.997	7.326	7.77	6.6045	4.4955	739.26	20.64	5.994	6.8265	3.7185	2.886	3.2745	3.33	3287	ND	ND	ND
	B6.129	286.1	3	30.8	32	601	6.2715	6.327	2.886	9.0465	8.3805	8.547	6.6045	928.682	19.952	4.1625	5.217	3.885	2.664	2.3865	2.109	3622	ND	ND	ND
	B6.129	287.1	4	32.4	30.6	704	6.438	8.103	2.997	12.5985	13.209	12.099	6.993	1262.9	23.564	3.6075	4.329	3.9405	2.664	2.442	2.7195	4356	ND	ND	ND
	B6.129	312.1	5	37.2	35.1	1237	5.55	5.0505	2.664	9.657	13.32	16.1505	7.104	1404.43	19.78	4.44	5.883	2.4975	2.0535	2.886	3.1635	3050	ND	ND	ND
	B6.129	313.1	6	36	33.4	936	5.661	5.3835	2.4975	8.6025	11.1555	13.2645	6.3825	1187.14	19.522	4.2735	6.105	2.553	1.665	1.7205	1.443	2386	ND	ND	ND
	average			34.0667	32.9667	817.5	5.8275	5.92	2.7935	9.657	11.0168	10.767	6.142	1082.46	20.6916	4.588	5.54075	3.22825	2.3495	2.3865	2.4975	3300.5
	std error			1.06823	0.868204	108.415	0.169555	0.477142	0.081903	0.745713	0.986251	1.49733	0.423808	100.123	0.741597	0.339312	0.369375	0.281328	0.189388	0.263844	0.290161	268.085
	p-value vs. controls			0.438474	0.530536	0.532115	0.319457	0.445227	0.0545393	0.968634	0.989463	0.175518	0.241163	0.256879	0.0446701	0.107656	0.203021	0.101754	0.0583126	0.0202765	0.033084	0.146582
PPx	B6.129	191.1	1	45.9	N/A	1517	6.549	N/A	ND	ND	ND	ND	ND	ND	ND	ND	ND	ND	ND	ND	ND	ND	ND	ND	ND
	B6.129	191.2	2	33	N/A	342	6.216	N/A	ND	ND	ND	ND	ND	ND	ND	ND	ND	ND	ND	ND	ND	ND	ND	ND	ND
	B6.129	288.1	3	38	33.9	N/A	4.329	5.772	ND	ND	ND	ND	ND	ND	ND	ND	ND	ND	ND	ND	ND	ND	ND	ND	ND
	B6.129	289.1	4	35	31	N/A	5.2725	6.438	ND	ND	ND	ND	ND	ND	ND	ND	ND	ND	ND	ND	ND	ND	ND	ND	ND
	B6.129	290.1	5	34.6	28.8	N/A	4.995	5.772	ND	ND	ND	ND	ND	ND	ND	ND	ND	ND	ND	ND	ND	ND	ND	ND	ND
	B6.129	291.1	6	40.7	36.6	N/A	4.551	5.1615	ND	ND	ND	ND	ND	ND	ND	ND	ND	ND	ND	ND	ND	ND	ND	ND	ND
	average			37.8667	32.575	929.5	5.31875	5.78587
	std error			1.95919	1.70018	587.5	0.3649	0.260688
	p-value vs. controls			0.0562687	0.536061	0.601247	0.135614	0.282701
				16-month-old cohort
	Group	ID	#	Initial Wt (g)	Final Wt (g)	Gonad Fat (g)	Init. BG (mmol/l)	Final BG (mmol/l)	Fast BG (mmol/l)	15 min BG (mmol/l)	30 min BG (mmol/l)	60 min BG (mmol/l)	120 min BG (mmol/l)	AUC	Fed Insulin (pmol/l)	4 hr Fast BG (mmol/l)	0 min BG (mmol/l)	15 min BG (mmol/l)	30 min BG (mmol/l)	45 min BG (mmol/l)	60 min BG (mmol/l)	AUC	TG (mmol/l)	Chol. (mmol/l)	VLDL (mmol/l)
GFP	B6.129	196.1	1	31.6	32	649	8.3805	7.3815	3.3855	10.4895	12.654	8.991	5.4945	1036.91	92.106	5.0505	4.9395	1.998	1.776	1.11	LO	2393	ND	ND	ND
	B6.129	197.1	2	33.2	33.6	985	7.3815	5.217	2.664	14.1525	14.208	8.769	4.8285	1091.41	129.258	4.4955	5.2725	2.4975	2.775	1.11	LO	2716	ND	ND	ND
	B6.129	198.1	3	44.2	42.7	1906	7.659	4.44	3.0525	15.54	14.985	11.433	7.326	1327.45	332.132	5.8275	6.327	3.6075	3.0525	2.4975	2.331	3197	ND	ND	ND
	B6.129	347.1	4	41.2	35	457	5.0505	6.882	2.0535	6.438	7.548	5.772	3.2745	639.804	17.028	3.3855	3.4965	1.9425	1.665	1.2765	1.443	3155	3.4965	4.0515	0.70485
	B6.129	347.2	5	38.1	34.1	499	6.882	6.549	1.6095	5.217	5.328	6.216	3.2745	588.189	37.754	2.886	2.9415	2.553	1.554	1.443	1.2765	3906	3.4965	4.218	0.6993
	B6.129	347.4	6	42.9	41.3	1810	N/A	5.883	ND	ND	ND	ND	ND	ND	68.456	ND	ND	ND	ND	ND	ND	ND	4.8285	5.8275	0.9657
	B6.129	347.5	7	40.5	39.7	1511	N/A	5.8275	ND	ND	ND	ND	ND	ND	85.914	ND	ND	ND	ND	ND	ND	ND	4.6065	6.993	0.92685
	average			38.8143	36.9143	1116.71	7.0707	6.02571	2.553	10.3674	10.9446	8.2362	4.8396	936.751	108.95	4.329	4.5954	2.5197	2.1645	1.4874	1.6835	3073.4	4.107	5.2725	0.824175
	std error			1.81468	1.59753	234.621	0.560138	0.380268	0.323618	2.03795	1.91023	1.03021	0.758626	140.76	39.6999	0.536946	0.613118	0.299186	0.310998	0.259963	0.327298	255.523	0.355373	0.699461	0.0709482
Angptl8	B6.129	205.1	1	42.3	39	1736	5.0505	6.438	3.3855	10.2675	17.1495	15.0405	13.5975	1650.02	38.184	3.9405	5.328	2.553	1.1655	1.221	LO	2289	ND	ND	ND
	B6.129	206.1	2	46.6	43.3	2036	5.7165	5.883	3.663	11.322	12.2655	8.103	3.774	951.159	67.338	4.773	5.55	3.885	2.2755	1.665	1.332	3045	ND	ND	ND
	B6.129	207.1	3	42	39.8	1439	5.439	5.4945	2.442	6.216	6.7155	4.995	3.885	604.006	34.83	3.663	2.997	2.553	1.554	1.4985	1.1655	3847	ND	ND	ND
	B6.129	348.1	4	36.5	34.2	426	5.4945	6.216	2.3865	8.9355	9.3795	6.105	3.33	737.595	32.25	2.8305	3.663	2.886	2.22	1.665	1.6095	3852	4.9395	4.4955	0.9879
	B6.129	348.2	5	37.6	33.3	608	5.55	7.77	3.219	8.7135	8.436	6.216	4.3845	755.91	ND	4.3845	4.8285	3.6075	2.6085	1.887	1.8315	3552	4.551	3.8295	0.91575
	B6.129	348.3	6	37.4	33.8	352	6.3825	6.3825	2.1645	5.994	6.3825	5.9385	3.996	636.862	51.084	2.8305	3.3855	3.1635	2.0535	1.9425	1.9425	4353	5.883	4.995	1.1766
	B6.129	348.4	7	34.6	33.7	770	N/A	106	ND	ND	ND	ND	ND	ND	79.636	ND	ND	ND	ND	ND	ND	ND	4.4955	6.105	0.8991
	B6.129	348.5	8	42.9	41.2	1481	N/A	105	ND	ND	ND	ND	ND	ND	74.734	ND	ND	ND	ND	ND	ND	ND	3.9405	7.4925	0.79365
	average			39.9875	37.2875	1106	5.6055	31.148	2.87675	8.57475	10.0548	7.733	5.4945	889.258	54.008	3.737	4.292	3.108	1.9795	1.6465	1.5762	3489.67	4.7619	5.3835	0.9546
	std error			1.4342	1.40896	227.766	0.179555	16.2269	0.253693	0.871515	1.66268	1.51883	1.62657	160.046	7.50271	0.325726	0.441139	0.225214	0.215269	0.107873	0.146419	297.071	0.322378	0.645091	0.0635953
	p-value vs. controls			0.616321	0.863043	0.974427	0.024498	0.173238	0.444615	0.410416	0.732166	0.7991	0.741405	0.832272	0.198877	0.352493	0.690475	0.143714	0.627263	0.560489	0.739954	0.326694	0.215262	0.910755	0.213455
PPx	B6.129	199.1	1	40.4	31.8	1076	9.1575	6.105	ND	ND	ND	ND	ND	ND	ND	ND	ND	ND	ND	ND	ND	ND	ND	ND	ND
	B6.129	200.1	2	41.1	33.4	1324	6.0495	6.1605	ND	ND	ND	ND	ND	ND	ND	ND	ND	ND	ND	ND	ND	ND	ND	ND	ND
	B6.129	201.1	3	44.7	35.3	1665	7.992	5.217	ND	ND	ND	ND	ND	ND	ND	ND	ND	ND	ND	ND	ND	ND	ND	ND	ND
	B6.129	202.1	4	51.2	39.8	1880	9.546	4.773	ND	ND	ND	ND	ND	ND	ND	ND	ND	ND	ND	ND	ND	ND	ND	ND	ND
	average			44.35	35.075	1486.25	8.18625	5.56387
	std error			2.46999	1.72982	178.33	0.785052	0.340904
	p-value vs. controls			0.10181	0.48051	0.309208	0.272848	0.439433
				2-month-old cohort
	Group	ID	#	Initial Wt (g)	Final Wt (g)	Gonad Fat (g)	Init. BG (mmol/l)	Final BG (mmol/l)	Fast BG (mmol/l)	15 min BG (mmol/l)	30 min BG (mmol/l)	60 min BG (mmol/l)	120 min BG (mmol/l)	AUC	Fed Insulin (pmol/l)	4 hr Fast BG (mmol/l)	0 min BG (mmol/l)	15 min BG (mmol/l)	30 min BG (mmol/l)	45 min BG (mmol/l)	60 min BG (mmol/l)	AUC	TG (mmol/l)	Chol. (mmol/l)	VLDL (mmol/l)
GFP	ICR	322.2W	1	37.5	35.7	977	N/A	9.2685	2.109	6.66	6.8265	5.772	3.7185	640.636	30.96	8.1585	7.9365	6.8265	5.217	4.329	5.328	4348	4.4955	11.0445	0.89355
	ICR	323.1W	2	32.9	32.5	669	N/A	6.6045	1.221	3.4965	4.9395	6.549	3.663	577.366	18.748	7.881	6.6045	4.0515	2.7195	2.2755	2.22	3057	5.217	8.4915	1.04895
	ICR	323.3W	3	36.4	37	881	N/A	6.66	2.0535	8.3805	11.4885	12.7095	7.2705	1189.64	33.282	7.0485	6.7155	4.7175	2.9415	2.2755	2.7195	3273	8.103	7.437	1.61505
	ICR	361.1W	4	35.7	34.4	489	7.3815	8.658	N/A	N/A	N/A	N/A	N/A	N/A	70.348	N/A	N/A	N/A	N/A	N/A	N/A	N/A	5.0505	7.215	1.01565
	ICR	361.3W	5	41.7	39.4	558	5.3835	7.9365	N/A	N/A	N/A	N/A	N/A	N/A	142.502	N/A	N/A	N/A	N/A	N/A	N/A	N/A	4.107	6.1605	0.8214
	average			36.84	35.8	714.8	6.3825	7.8255	1.7945	6.179	7.7515	8.3435	4.884	802.548	59.168	7.696	7.0855	5.1985	3.626	2.96	3.4225	3559.33	5.3946	8.0697	1.07892
	std error			1.43304	1.16748	93.2847	0.999	0.530889	0.287197	1.43025	1.94628	2.19449	1.19336	194.407	22.5489	0.333513	0.426705	0.836396	0.798077	0.6845	0.9636	399.233	0.705396	0.830759	0.140181
Angptl8	ICR	324.1W	1	40	36.3	523	N/A	7.215	2.0535	7.7145	10.8225	11.0445	10.323	1181.32	15.136	5.6055	5.994	4.1625	3.9405	2.9415	1.9425	3757	5.772	9.102	1.15995
	ICR	324.2W	2	36.5	35.2	461	N/A	8.0475	2.775	8.658	13.8195	15.207	10.8225	1470.64	84.108	7.881	8.547	6.0495	3.774	3.219	2.997	3302	9.213	6.8265	1.8426
	ICR	325.1W	3	33.7	35.3	478	N/A	7.9365	2.8305	7.9365	11.1	14.2635	12.5985	1409.87	92.278	7.1595	8.6025	5.6055	3.996	3.996	3.219	3402	7.6035	6.882	1.51515
	ICR	325.2W	4	33.7	34.5	341	N/A	7.1595	1.9425	9.6015	13.32	13.4865	6.6045	1263.35	20.296	7.215	8.214	5.9385	3.441	2.997	2.3865	3228	10.7115	6.327	2.14785
	ICR	325.3W	5	36	37.6	521	N/A	6.327	3.3855	9.1575	12.432	10.2675	5.328	1064.38	17.2	6.882	7.4925	5.4945	3.885	3.6075	4.329	3783	8.658	6.438	1.7316
	ICR	325.4W	6	37.4	38.4	764	N/A	8.436	3.9405	15.3735	18.87	21.867	17.76	2201.57	70.262	8.8245	8.8245	6.66	4.884	3.552	3.441	3608	14.8185	5.994	2.95815
	average			36.2167	36.2167	514.667		7.52025	2.82125	9.74025	13.394	14.356	10.5728	1431.85	49.88	7.26125	7.94575	5.65175	3.98675	3.3855	3.0525	3513.33	9.46275	6.92825	1.89255
	std error			0.974822	0.619363	56.7631		0.312891	0.312781	1.16363	1.19685	1.68904	1.81787	165.394	14.7591	0.43687	0.434041	0.341649	0.196701	0.165882	0.340922	96.5276	1.26533	0.455059	0.252205
	p-value vs. controls			0.719779	0.747826	0.0890695		0.61797	0.0767178	0.109599	0.0351869	0.07359	0.0793912	0.0549325	0.730015	0.540491	0.255125	0.560384	0.564444	0.43137	0.659469	0.881329	0.0266131	0.237973	0.0261634
PPx	ICR	361.2W	1	32.4	32.3	N/A	7.659	10.9335	N/A	N/A	N/A	N/A	N/A	N/A	N/A	N/A	N/A	N/A	N/A	N/A	N/A	N/A	ND	ND	ND
	ICR	362.1W	2	34.5	34.8	N/A	7.3815	11.766	N/A	N/A	N/A	N/A	N/A	N/A	N/A	N/A	N/A	N/A	N/A	N/A	N/A	N/A	ND	ND	ND
	ICR	362.2W	3	32.6	32.5	N/A	7.881	7.8255	N/A	N/A	N/A	N/A	N/A	N/A	N/A	N/A	N/A	N/A	N/A	N/A	N/A	N/A	ND	ND	ND
	ICR	362.3W	4	34.9	35.4	N/A	7.437	8.9355	N/A	N/A	N/A	N/A	N/A	N/A	N/A	N/A	N/A	N/A	N/A	N/A	N/A	N/A	ND	ND	ND
	average			33.6	33.75		7.58963	9.86512
	std error			0.641613	0.790042		0.114135	0.902728
	p-value vs. controls			0.101586	0.212541		0.13021	0.0796662
