# Supplementary material for: Angiopoietin-like protein 8 (ANGPTL8)/betatrophin overexpression does not increase beta cell proliferation in mice
Source: Diabetologia. 2015 Apr 28;58(7):1523–31. doi: 10.1007/s00125-015-3590-z (PMC4473078; doi:10.1007/s00125-015-3590-z)
Supplement: Supplementary file 8 — (XLSX 102 kb) [file 125_2015_3590_MOESM8_ESM.xlsx]

## Sheet: Beta Cell Area & Mass 
ESM Table 4. Individual morphometric data for beta cell area and mass from GFP- and Angptl8-injected mice. Pancreatic mass (mg), number of slides analyzed, number of pancreatic sections (cut every 200 μm) analyzed, total cumulative pancreas area, total cumulative insulin area, beta cell area (% of total pancreas area), beta cell mass for the head, tail and total pancreas. (Top) original 2-month-o…
				2-month-old cohort #1
				Head Pancreas							Tail Pancreas							Total Pancreas
	Group	ID	#	Panc. Mass (mg)	Slides	Sections	Panc. Area (mm2)	Insulin Area (mm2)	Beta cell Area (% Total)	Beta cell Mass (mg)	Panc. Mass (mg)	Slides	Sections	Panc. Area (mm2)	Insulin Area (mm2)	Beta cell Area (% Total)	Beta cell Mass (mg)	Panc. Mass (mg)	Slides	Sections	Panc. Area (mm2)	Insulin Area (mm2)	Beta cell Area (% Total)	Beta cell Mass (mg)
GFP	B6.129	252.1	1	97	3	10	215.524	0.878073	0.407413	0.39519	108	3	12	264.588	1.53103	0.578647	0.624938	205	6	22	480.113	2.40911	0.501779	1.02865
	B6.129	252.2	2	81	3	10	202.462	0.653595	0.322823	0.261487	162	3	12	381.886	1.8206	0.476739	0.772317	243	6	22	584.348	2.4742	0.423411	1.02889
	B6.129	252.3	3	80	3	11	213.68	0.821095	0.384264	0.307411	123	3	11	295.5	1.54144	0.521638	0.641615	203	6	22	509.18	2.36253	0.463988	0.941896
	B6.129	252.4	4	88	3	11	209.904	0.711472	0.338951	0.298277	135	3	12	331.315	1.78415	0.538505	0.726981	223	6	23	541.219	2.49562	0.46111	1.02828
	B6.129	252.5	5	87	3	12	184.5	0.870236	0.471671	0.410354	128	3	10	280.145	1.41393	0.504714	0.646034	215	6	22	464.645	2.28417	0.491593	1.05693
	average			86.6	3	10.8	205.214	0.786894	0.385025	0.334544	131.2	3	11.4	310.687	1.61823	0.524048	0.682377	217.8	6	22.2	515.901	2.40512	0.468377	1.01693
	std error			3.04302			5.64177	0.0446578	0.0264587	0.0289948	8.88482			20.9564	0.0786516	0.0170408	0.028601	7.25534			21.5397	0.0383542	0.0136907	0.0195433
Angptl8	B6.129	253.1	1	111	3	12	248.316	0.873729	0.351861	0.390566	138	3	12	298.045	1.5238	0.511265	0.705546	249	6	24	546.361	2.39753	0.438818	1.09266
	B6.129	253.2	2	135	3	12	330.19	1.15557	0.349969	0.472458	138	3	12	327.08	1.99294	0.609314	0.840853	273	6	24	657.271	3.14851	0.479028	1.30775
	B6.129	253.3	3	130	3	12	292.189	1.08287	0.370608	0.48179	147	3	12	316.6	1.97763	0.624647	0.918232	277	6	24	608.788	3.06051	0.502721	1.39254
	B6.129	253.4	4	114	3	12	261.288	1.08611	0.415677	0.473872	131	3	12	295.578	1.81679	0.614658	0.805202	245	6	24	556.866	2.90291	0.521294	1.27717
	B6.129	253.5	5	133	3	12	304.916	1.21364	0.398023	0.52937	128	3	12	304.396	1.73837	0.571087	0.730991	261	6	24	609.312	2.952	0.484481	1.2645
	average			124.6	3	12	287.38	1.08238	0.377228	0.469611	136.4	3	12	308.34	1.80991	0.586194	0.800165	261	6	24	595.72	2.89229	0.485268	1.26692
	std error			5.02593			14.782	0.0575038	0.012925	0.0223539	3.29545			5.93221	0.0862139	0.0208158	0.0383134	6.32456			20.1121	0.130846	0.0137835	0.0489517
	p-value			0.000194634			0.000829347	0.00364116	0.797874	0.00613713	0.598162			0.916837	0.139115	0.0496784	0.0390993	0.00203325			0.0267197	0.00726304	0.409909	0.00145844
				2-month-old cohort #2
				Head Pancreas							Tail Pancreas							Total Pancreas
	Group	ID	#	Panc. Mass (mg)	Slides	Sections	Panc. Area (mm2)	Insulin Area (mm2)	Beta cell Area (% Total)	Beta cell Mass (mg)	Panc. Mass (mg)	Slides	Sections	Panc. Area (mm2)	Insulin Area (mm2)	Beta cell Area (% Total)	Beta cell Mass (mg)	Panc. Mass (mg)	Slides	Sections	Panc. Area (mm2)	Insulin Area (mm2)	Beta cell Area (% Total)	Beta cell Mass (mg)
GFP	B6.129	388.1	1	107	3	11	204.217	0.600498	0.29405	0.314633	117	3	12	215.934	1.2655	0.586059	0.685689	224	6	23	420.151	1.866	0.444126	0.994842
	B6.129	389.1	2	109	3	11	221.29	0.859845	0.388559	0.42353	95	3	9	193.356	1.26338	0.653394	0.620724	204	6	20	414.647	2.12322	0.512056	1.04459
	B6.129	389.2	3	118	3	11	240.785	0.95661	0.397287	0.468799	124	3	12	252.818	1.29185	0.510982	0.633618	242	6	23	493.603	2.24846	0.45552	1.10236
	B6.129	389.3	4	99	3	11	205.65	0.832769	0.404945	0.400895	111	3	11	220.064	1.07636	0.489111	0.542913	210	6	22	425.715	1.90913	0.448453	0.941751
	B6.129	389.4	5	127	3	12	257.06	0.8734	0.339765	0.431501	126	3	10	239.671	1.23616	0.515774	0.649875	253	6	22	496.731	2.10956	0.424689	1.07446
	B6.129	389.5	6	122	NA	NA	ND	ND	ND	ND	130	NA	NA	ND	ND	ND	ND	252	NA	NA	ND	ND	ND	ND
	average			113.667	3	11.2	225.801	0.824624	0.364921	0.407872	117.167	3	10.8	224.369	1.22665	0.551064	0.626564	230.833	6	22	450.169	2.05127	0.456969	1.0316
	std error			4.27135			10.2322	0.0597239	0.0210521	0.0257466	5.22441			10.2346	0.0385924	0.0303202	0.0235802	8.68875			18.4601	0.0714105	0.0146904	0.0286678
Angptl8	B6.129	390.1	1	107	3	9	202.655	0.772386	0.381133	0.407813	117	3	11	222.289	1.46121	0.657346	0.769095	224	6	20	424.944	2.2336	0.525621	1.17739
	B6.129	390.2	2	97	3	10	197.793	0.809425	0.409227	0.396951	120	3	11	221.641	1.39881	0.631116	0.757339	217	6	21	419.434	2.20823	0.526479	1.14246
	B6.129	390.3	3	122	3	12	253.76	0.93576	0.368758	0.449885	117	3	12	240.276	1.37618	0.57275	0.670118	239	6	24	494.036	2.31194	0.467971	1.11845
	B6.129	390.4	4	108	3	12	191.377	0.793857	0.414813	0.447998	119	3	12	254.266	1.50601	0.592299	0.704835	227	6	24	445.643	2.29987	0.516079	1.1715
	B6.129	390.5	5	102	3	12	206.012	0.604109	0.29324	0.299104	107	3	12	218.251	1.33172	0.610177	0.652889	209	6	24	424.263	1.93583	0.45628	0.953624
	B6.129	391.1	6	102	NA	NA	ND	ND	ND	ND	122	NA	NA	ND	ND	ND	ND	224	NA	NA	ND	ND	ND	ND
	average			106.333	3	11	210.319	0.783107	0.373434	0.40035	117	3	11.6	231.345	1.41479	0.612737	0.710855	223.333	6	22.6	441.664	2.19789	0.498486	1.11268
	std error			3.52767			11.1356	0.0530406	0.021801	0.0274245	2.14476			6.90204	0.030922	0.0147495	0.0230309	4.1042			13.8476	0.0683618	0.0150699	0.0411498
	p-value			0.215044			0.335937	0.6173	0.785909	0.846509	0.977037			0.587488	0.00520405	0.104777	0.0337896	0.45318			0.722019	0.176325	0.0839866	0.144589
				8-month-old cohort
				Head Pancreas							Tail Pancreas							Total Pancreas
	Group	ID	#	Panc. Mass (mg)	Slides	Sections	Panc. Area (mm2)	Insulin Area (mm2)	Beta cell Area (% Total)	Beta cell Mass (mg)	Panc. Mass (mg)	Slides	Sections	Panc. Area (mm2)	Insulin Area (mm2)	Beta cell Area (% Total)	Beta cell Mass (mg)	Panc. Mass (mg)	Slides	Sections	Panc. Area (mm2)	Insulin Area (mm2)	Beta cell Area (% Total)	Beta cell Mass (mg)
GFP	B6.129	190.1	1	146	3	12	361.747	2.71839	0.751463	1.09714	158	3	12	280.956	3.21163	1.14311	1.80611	304	6	24	642.702	5.93002	0.92267	2.80492
	B6.129	190.2	2	120	3	12	297.674	1.45519	0.488855	0.586625	164	3	12	339.98	2.10778	0.619973	1.01676	284	6	24	637.654	3.56298	0.558763	1.58689
	B6.129	190.3	3	143	3	10	330.847	1.21126	0.366108	0.523534	160	3	12	343.969	2.30137	0.669063	1.0705	303	6	22	674.816	3.51263	0.520531	1.57721
	B6.129	190.4	4	131	3	12	314.308	1.45099	0.461645	0.604755	165	4	14	373.783	2.42479	0.648716	1.07038	296	7	26	688.091	3.87578	0.563265	1.66726
	B6.129	190.5	5	103	3	12	227.039	1.11526	0.491221	0.505957	172	4	13	373.996	2.94099	0.78637	1.35256	275	7	25	601.035	4.05626	0.674878	1.85592
	average			128.6	3	11.6	306.323	1.59022	0.511858	0.663602	163.8	3.4	12.6	342.537	2.59731	0.773446	1.26326	292.4	6.4	24.2	648.86	4.18753	0.648022	1.89844
	std error			7.8905			22.4697	0.289792	0.064082	0.109957	2.41661			16.9806	0.206456	0.0966501	0.14795	5.62672			15.2701	0.447004	0.073334	0.232078
Angptl8	B6.129	283.1	1	156	3	12	273.97	1.44316	0.526758	0.821742	161	3	12	314.653	2.4949	0.792907	1.27658	317	6	24	588.623	3.93806	0.66903	2.12082
	B6.129	285.1	2	152	3	12	278.67	1.84919	0.663575	1.00863	162	3	11	281.406	3.13988	1.11578	1.80757	314	6	23	560.076	4.98906	0.890783	2.79706
	B6.129	286.1	3	129	3	12	245.53	1.29234	0.526346	0.678987	174	3	12	315.46	3.22041	1.02086	1.7763	303	6	24	560.99	4.51275	0.804426	2.43741
	B6.129	287.1	4	140	3	10	227.381	1.3387	0.588749	0.824249	173	3	12	280.336	2.04307	0.728795	1.26081	313	6	22	507.717	3.38177	0.666075	2.08482
	B6.129	312.1	5	159	3	10	340.926	1.75172	0.513812	0.816961	159	3	11	297.069	3.05292	1.02768	1.63401	318	6	21	637.995	4.80464	0.753084	2.39481
	B6.129	313.1	6	147	3	12	337.253	1.3347	0.395757	0.581763	147	3	10	334.675	3.01301	0.900278	1.32341	294	6	22	671.928	4.34771	0.64705	1.90233
	average			147.167	3	11.3333	283.955	1.50164	0.535833	0.788723	162.667	3	11.3333	303.933	2.82736	0.931051	1.51311	309.833	6	22.6667	587.888	4.329	0.738408	2.28954
	std error			4.55644			19.0535	0.0974631	0.0362384	0.0595498	4.07158			8.76411	0.188249	0.0612284	0.104272	3.84202			24.1512	0.241254	0.0392359	0.130491
	p-value			0.0621959			0.463906	0.761326	0.741132	0.320869	0.825817			0.0621366	0.431509	0.187262	0.190374	0.0272238			0.0730383	0.776547	0.282897	0.158524
				16-month-E130old cohort
				Head Pancreas							Tail Pancreas							Total Pancreas
	Group	ID	#	Panc. Mass (mg)	Slides	Sections	Panc. Area (mm2)	Insulin Area (mm2)	Beta cell Area (% Total)	Beta cell Mass (mg)	Panc. Mass (mg)	Slides	Sections	Panc. Area (mm2)	Insulin Area (mm2)	Beta cell Area (% Total)	Beta cell Mass (mg)	Panc. Mass (mg)	Slides	Sections	Panc. Area (mm2)	Insulin Area (mm2)	Beta cell Area (% Total)	Beta cell Mass (mg)
GFP	B6.129	196.1	1	140	3	11	301.142	1.40564	0.466771	0.653479	175	3	12	413.485	2.57277	0.622217	1.08888	315	6	23	714.626	3.97841	0.556712	1.75364
	B6.129	197.1	2	119	2	8	252.39	1.62446	0.643631	0.765921	166	3	12	420.56	3.3115	0.787401	1.30709	285	5	20	672.95	4.93595	0.73348	2.09042
	B6.129	198.1	3	143	3	12	352.66	2.11254	0.599032	0.856615	213	3	12	448.464	4.80313	1.07102	2.28127	356	6	24	801.123	6.91568	0.863247	3.07316
	B6.129	347.1	4	167	3	12	387.09	2.45836	0.635088	1.0606	212	3	12	498.897	3.6272	0.727044	1.54133	379	6	24	885.987	6.08556	0.686868	2.60323
	B6.129	347.2	5	179	3	12	349.661	2.08019	0.594917	1.0649	195	3	12	356.742	2.52069	0.706585	1.37784	374	6	24	706.404	4.60088	0.65131	2.4359
	B6.129	347.4	6	187	3	11	458.162	2.83778	0.619383	1.15825	180	3	12	400.17	5.35227	1.3375	2.4075	367	6	23	858.331	8.19005	0.954183	3.50185
	B6.129	347.5	7	194	3	12	413.587	2.58326	0.6246	1.21172	199	3	12	467.751	4.26367	0.911527	1.81394	393	6	24	881.337	6.84694	0.776881	3.05314
	average			161.286	2.85714	11.1429	359.241	2.15746	0.597632	0.967355	191.429	3	12	429.438	3.77875	0.880471	1.68826	352.714	5.85714	23.1429	788.68	5.93621	0.746097	2.64448
	std error			10.526			26.023	0.194691	0.0228104	0.0795407	6.91051			17.6804	0.409381	0.0945268	0.189439	14.6299			34.0543	0.567104	0.0503535	0.230508
Angptl8	B6.129	205.1	1	143	3	12	348.173	1.81858	0.522321	0.746919	219	3	12	482.072	4.5946	0.953094	2.08727	362	6	24	830.245	6.41318	0.772444	2.79625
	B6.129	206.1	2	126	4	16	254.509	3.15882	1.24115	1.56384	219	3	12	480.417	6.92952	1.4424	3.15885	345	7	28	734.925	10.0883	1.3727	4.73583
	B6.129	207.1	3	136	3	11	296.907	2.77607	0.934999	1.2716	245	4	14	515.038	5.1343	0.996878	2.44235	381	7	25	811.944	7.91038	0.974251	3.7119
	B6.129	348.1	4	177	3	12	421.285	2.15117	0.510621	0.903798	194	3	12	411.453	3.4866	0.847387	1.64393	371	6	24	832.737	5.63776	0.677016	2.51173
	B6.129	348.2	5	177	3	12	373.02	1.87415	0.502425	0.889292	178	3	12	346.35	3.29	0.949907	1.69083	355	6	24	719.37	5.16414	0.717871	2.54844
	B6.129	348.3	6	171	3	12	389.059	1.93357	0.496986	0.849846	186	3	12	404.305	3.03255	0.750065	1.39512	357	6	24	793.365	4.96612	0.625957	2.23467
	B6.129	348.4	7	170	3	12	397.075	2.00506	0.504958	0.858429	176	3	12	413.899	2.81605	0.680371	1.19745	346	6	24	810.974	4.82111	0.594484	2.05692
	B6.129	348.5	8	181	3	11	435.269	2.43521	0.559472	1.01264	204	3	12	436.619	4.96148	1.13634	2.31813	385	6	23	871.889	7.39669	0.848353	3.26616
	average			160.125	3.125	12.25	364.412	2.26908	0.659116	1.01205	202.625	3.125	12.25	436.269	4.28064	0.969555	1.99174	362.75	6.25	24.5	800.681	6.54972	0.822885	2.98273
	std error			7.63085			21.9183	0.17068	0.0982131	0.0962543	8.45141			19.1213	0.493204	0.0844657	0.226748	5.32095			18.0247	0.645818	0.0898071	0.314737
	p-value			0.928962			0.880659	0.672038	0.577502	0.730841	0.332534			0.799243	0.455509	0.493215	0.331173	0.50851			0.751649	0.493885	0.486632	0.413445
				2-month-old cohort
				Head Pancreas							Tail Pancreas							Total Pancreas
	Group	ID	#	Panc. Mass (mg)	Slides	Sections	Panc. Area (mm2)	Insulin Area (mm2)	Beta cell Area (% Total)	Beta cell Mass (mg)	Panc. Mass (mg)	Slides	Sections	Panc. Area (mm2)	Insulin Area (mm2)	Beta cell Area (% Total)	Beta cell Mass (mg)	Panc. Mass (mg)	Slides	Sections	Panc. Area (mm2)	Insulin Area (mm2)	Beta cell Area (% Total)	Beta cell Mass (mg)
GFP	ICR	322.2W	1	143	3	10	340.79	2.82964	0.830319	1.18736	175	3	10	342.193	3.9832	1.16402	2.03703	318	6	20	682.983	6.81284	0.997512	3.17209
	ICR	323.1W	2	131	3	12	257.92	1.16651	0.452278	0.592485	176	3	12	289.644	1.94157	0.67033	1.17978	307	6	24	547.564	3.10809	0.567621	1.7426
	ICR	323.3W	3	155	3	12	329.678	1.65401	0.501705	0.777643	204	3	12	437.626	3.34005	0.76322	1.55697	359	6	24	767.303	4.99406	0.650858	2.33658
	ICR	361.1W	4	134	3	11	353.484	1.76027	0.497977	0.667289	163	3	12	390.986	3.40546	0.870994	1.41972	297	6	23	744.469	5.16573	0.693881	2.06083
	ICR	361.3W	5	182	3	11	448.682	3.1524	0.70259	1.27871	246	3	10	584.459	5.06387	0.86642	2.13139	428	6	21	1033.14	8.21627	0.795271	3.40376
	average			149	3	11.2	346.111	2.11257	0.596974	0.900698	192.8	3	11.2	408.982	3.54683	0.866997	1.66498	341.8	6	22.4	755.092	5.6594	0.741029	2.54317
	std error			9.24662			30.5379	0.375822	0.072601	0.139586	14.9044			50.3184	0.506529	0.0829718	0.182099	23.9904			79.3225	0.86786	0.0738749	0.320344
Angptl8	ICR	324.1W	1	147	3	12	292.063	1.54143	0.527774	0.775828	156	3	12	311.683	2.33514	0.749204	1.16876	303	6	24	603.746	3.87657	0.642087	1.94552
	ICR	324.2W	2	138	3	11	275.329	1.46027	0.530371	0.731912	191	3	12	404.138	2.95744	0.731789	1.39772	329	6	23	679.468	4.41771	0.650172	2.13906
	ICR	325.1W	3	133	3	10	254.384	1.34401	0.528339	0.702691	183	3	11	386.953	3.15004	0.814063	1.48974	316	6	21	641.337	4.49405	0.700731	2.21431
	ICR	325.2W	4	156	3	12	324.356	1.77302	0.546628	0.852739	163	3	11	341.079	2.26235	0.663293	1.08117	319	6	23	665.435	4.03537	0.606426	1.9345
	ICR	325.3W	5	188	3	12	396.44	2.25228	0.568126	1.06808	189	3	12	382.718	3.01542	0.787896	1.48912	377	6	24	779.158	5.2677	0.676076	2.54881
	ICR	325.4W	6	137	3	12	303.998	1.79307	0.589828	0.808065	167	3	12	364.17	3.61681	0.993166	1.65859	304	6	24	668.168	5.40988	0.809659	2.46136
	average			149.833	3	11.5	307.762	1.69401	0.548511	0.823219	174.833	3	11.6667	365.123	2.88953	0.789902	1.38085	324.667	6	23.1667	672.885	4.58355	0.680858	2.20726
	std error			8.34832			20.2492	0.132682	0.0104266	0.0535931	6.01341			13.8361	0.2096	0.045814	0.0886557	11.1972			23.9378	0.25734	0.0288632	0.104694
	p-value			0.948072			0.308266	0.28671	0.484935	0.591462	0.261792			0.384003	0.231781	0.415949	0.171793	0.509471			0.309539	0.228931	0.436693	0.30888
