# Supplementary material for: Angiopoietin-like protein 8 (ANGPTL8)/betatrophin overexpression does not increase beta cell proliferation in mice
Source: Diabetologia. 2015 Apr 28;58(7):1523–31. doi: 10.1007/s00125-015-3590-z (PMC4473078; doi:10.1007/s00125-015-3590-z)
Supplement: Supplementary file 9 — (XLSX 157 kb) [file 125_2015_3590_MOESM9_ESM.xlsx]

## Sheet: Beta Cell Proliferation
ESM Table 5. Individual data for beta cell proliferation analysis of GFP- and Angptl8-injected mice or mice undergoing partial pancreatectomy. Total beta cells counted for EdU calculations, total EdU+ insulin+ cells, EdU+ beta cells (% of total insulin+ cells), total beta cells counted for Ki67, total Ki67+ insulin+ cells, Ki67+ beta cells (% of total insulin+ cells) for the head, tail, and total…
				2-month-old cohort #1
				Head Pancreas						Tail Pancreas						Total Pancreas
	Group	ID	#	Beta cells	EdU+ Beta cells	EdU+ Beta Cells (%)	Beta cells	Ki67+ Beta cells	Ki67+ Beta cells (%)	Beta cells	EdU+ Beta cells	EdU+ Beta Cells (%)	Beta cells	Ki67+ Beta cells	Ki67+ Beta cells (%)	Beta cells	EdU+ Beta cells	EdU+ Beta Cells (%)	Beta cells	Ki67+ Beta cells	Ki67+ Beta cells (%)
GFP	B6.129	252.1	1	2151	46	2.13854	2361	5	0.211775	4922	105	2.13328	5216	10	0.191718	7073	151	2.13488	7577	15	0.197968
	B6.129	252.2	2	3024	167	5.52249	1273	4	0.314218	3670	182	4.95913	3486	9	0.258176	6694	349	5.21362	4759	13	0.273167
	B6.129	252.3	3	2467	104	4.21565	1272	7	0.550314	5127	201	3.92042	5023	13	0.258809	7594	305	4.01633	6295	20	0.317712
	B6.129	252.4	4	2855	106	3.71278	1832	5	0.272926	6962	226	3.24619	6466	14	0.216517	9817	332	3.38189	8298	19	0.228971
	B6.129	252.5	5	3202	177	5.5278	964	3	0.311203	3678	151	4.10549	3078	17	0.552307	6880	328	4.76744	4042	20	0.494805
	average			2739.8	120	4.22345	1540.4	4.8	0.332087	4871.8	173	3.6729	4653.8	12.6	0.295505	7611.6	293	3.90283	6194.2	17.4	0.302524
	std error			190.889	23.86	0.632317	248.414	0.663325	0.0575994	604.403	20.9547	0.47198	615.766	1.43527	0.0654592	571.464	36.187	0.542017	807.466	1.43527	0.0521567
Angptl8	B6.129	253.1	1	2417	230	9.51593	1947	8	0.410889	2580	187	7.24806	2555	9	0.35225	4997	417	1.72093	4502	17	0.37761
	B6.129	253.2	2	1826	95	5.20263	3045	10	0.328407	4757	138	2.90099	5476	6	0.109569	6583	233	1.39161	8521	16	0.187771
	B6.129	253.3	3	668	34	5.08982	2775	11	0.396396	4823	215	4.45781	4314	3	0.069541	5491	249	6.23545	7089	14	0.197489
	B6.129	253.4	4	2365	159	6.72304	1285	3	0.233463	6567	316	4.81194	5644	5	0.0885897	8932	475	2.16296	6929	8	0.115457
	B6.129	253.5	5	1841	117	6.35524	2583	9	0.348432	4624	191	4.13062	4820	28	0.580913	6465	308	2.49829	7403	37	0.499797
	average			1823.4	127	6.57733	2327	8.2	0.343517	4670.2	209.4	4.70988	4561.8	10.2	0.240173	6493.6	336.4	2.80185	6888.8	18.4	0.275625
	std error			314.719	32.7154	0.800263	317.169	1.39284	0.0313843	632.448	29.4391	0.711476	555.078	4.55412	0.0994523	678.219	47.3515	0.878836	658.293	4.9051	0.0707572
	p-value vs. controls			0.0375432	0.867044	0.0498523	0.0866595	0.0586369	0.865995	0.823526	0.343271	0.259166	0.914371	0.62877	0.654504	0.242975	0.487233	0.317412	0.523704	0.849751	0.767406
PPx	B6.129	264.1	1	1367	204	14.9232	1872	20	1.06838	NA	NA	NA	NA	NA	NA	1367	204	14.9232	1872	20	1.06838
	B6.129	264.3	2	3463	873	25.2094	3750	35	0.933333	NA	NA	NA	NA	NA	NA	3463	873	25.2094	3750	35	0.933333
	B6.129	264.4	3	987	106	10.7396	4265	39	0.91442	NA	NA	NA	NA	NA	NA	987	106	10.7396	4265	39	0.91442
	B6.129	264.5	4	2012	310	15.4076	3841	58	1.51002	NA	NA	NA	NA	NA	NA	2012	310	15.4076	3841	58	1.51002
	average			1957.25	373.25	16.5699	3432	38	1.10654							1957.25	373.25	16.5699	3432	38	1.10654		`
	std error			544.676	171.712	3.06452	531.969	7.82091	0.138794							544.676	171.712	3.06452	531.969	7.82091	0.138794
	p-value vs. controls			0.179753	0.142348	0.00303512	0.0104455	0.00195618	0.000816054							0.0002078	0.623446	0.0025195	0.0312118	0.0223999	0.000579296
				2-month-old cohort #2
				Head Pancreas						Tail Pancreas						Total Pancreas
	Group	ID	#	Beta cells	EdU+ Beta cells	EdU+ Beta Cells (%)	Beta cells	Ki67+ Beta cells	Ki67+ Beta cells (%)	Beta cells	EdU+ Beta cells	EdU+ Beta Cells (%)	Beta cells	Ki67+ Beta cells	Ki67+ Beta cells (%)	Beta cells	EdU+ Beta cells	EdU+ Beta Cells (%)	Beta cells	Ki67+ Beta cells	Ki67+ Beta cells (%)
GFP	B6.129	388.1	1	1640	30	1.82927	1604	0	0	4080	73	1.78922	3924	2	0.0509684	5720	103	1.8007	5528	2	0.0361795
	B6.129	389.1	2	1663	74	4.44979	2452	1	0.040783	4072	164	4.0275	3892	1	0.0256937	5735	238	4.14996	6344	2	0.0315259
	B6.129	389.2	3	2154	31	1.43918	2994	1	0.0334001	1976	32	1.61943	4246	2	0.0471032	4130	63	1.52542	7240	3	0.0414365
	B6.129	389.3	4	1670	36	2.15569	3018	6	0.198807	2412	66	2.73632	4182	8	0.191296	4082	102	2.49878	7200	14	0.194444
	B6.129	389.4	5	1308	42	3.21101	2852	4	0.140252	2407	35	1.45409	3584	5	0.139509	3715	77	2.07268	6436	9	0.139838
	B6.129	389.5	6	ND	ND	ND	ND	ND	ND	ND	ND	ND	ND	ND	ND	ND	ND	ND	ND	ND	ND
	average			1687	42.6	2.61699	2584	2.4	0.0826486	2989.4	74	2.32531	3965.6	3.6	0.090914	4676.4	116.6	2.40951	6549.6	6	0.0886849
	std error			135.056	8.13388	0.544635	265.151	1.1225	0.0372961	450.61	23.927	0.48016	117.945	1.28841	0.0317858	435.08	31.2867	0.463834	316.11	2.38747	0.0332101
Angptl8	B6.129	390.1	1	3277	68	2.07507	1509	0	0	3173	43	1.35518	3342	2	0.0598444	6450	111	1.72093	4851	2	0.0412286
	B6.129	390.2	2	2297	41	1.78494	2190	0	0	2805	30	1.06952	5353	2	0.0373622	5102	71	1.39161	7543	2	0.0265146
	B6.129	390.3	3	2026	137	6.76209	3164	0	0	1839	104	5.65525	5010	10	0.199601	3865	241	6.23545	8174	10	0.122339
	B6.129	390.4	4	961	27	2.80957	2251	0	0	2414	46	1.90555	3545	7	0.197461	3375	73	2.16296	5796	7	0.120773
	B6.129	390.5	5	547	15	2.74223	1357	0	0	2375	58	2.44211	5707	4	0.0700894	2922	73	2.49829	7064	4	0.0566251
	B6.129	391.1	6	ND	ND	ND	ND	ND	ND	ND	ND	ND	ND	ND	ND	ND	ND	ND	ND	ND	ND
	average			1821.6	57.6	3.23478	2094.2	0	0	2521.2	56.2	2.48552	4591.4	5	0.112872	4342.8	113.8	2.80185	6685.6	5	0.0734961
	std error			487.402	21.7246	0.903115	321.26	0	0	224.014	12.753	0.826684	482.482	1.54919	0.0353703	640.323	32.6717	0.878836	602.113	1.54919	0.0201914
	p-value vs. controls			0.796869	0.535982	0.574166	0.273458	0.0649694	0.0575389	0.379381	0.529929	0.871073	0.2432	0.50685	0.656566	0.677899	0.952163	0.703295	0.846482	0.73439	0.706149
				8-month-old cohort
				Head Pancreas						Tail Pancreas						Total Pancreas
	Group		#	Beta cells	EdU+ Beta cells	EdU+ Beta Cells (%)	Beta cells	Ki67+ Beta cells	Ki67+ Beta cells (%)	Beta cells	EdU+ Beta cells	EdU+ Beta Cells (%)	Beta cells	Ki67+ Beta cells	Ki67+ Beta cells (%)	Beta cells	EdU+ Beta cells	EdU+ Beta Cells (%)	Beta cells	Ki67+ Beta cells	Ki67+ Beta cells (%)
GFP	B6.129	190.1	1	2771	11	0.396969	6259	0	0	2375	19	0.8	5963	0	0	5146	30	0.582977	12222	0	0
	B6.129	190.2	2	1650	34	2.06061	993	3	0.302115	2051	39	1.90151	4686	2	0.0426803	3701	73	1.97244	5679	5	0.0880437
	B6.129	190.3	3	3209	89	2.77345	1781	3	0.168445	3496	108	3.08924	4512	6	0.132979	6705	197	2.93811	6293	9	0.143016
	B6.129	190.4	4	2162	59	2.72895	4310	9	0.208817	2950	148	5.01695	5868	15	0.255624	5112	207	4.0493	10178	24	0.235803
	B6.129	190.5	5	2509	50	1.99283	3445	7	0.203193	2543	60	2.35942	8794	18	0.204685	5052	110	2.17736	12239	25	0.204265
	average			2460.2	48.6	1.99056	3357.6	4.4	0.176514	2683	74.8	2.63342	5964.6	8.2	0.127194	5143.2	123.4	2.34403	9322.2	12.6	0.134225
	std error			265.05	12.9792	0.430267	933.001	1.6	0.0493726	249.614	23.5317	0.702182	766.802	3.55528	0.0478818	475.839	34.532	0.571315	1415.94	5.06557	0.0421011
Angptl8	B6.129	283.1	1	1709	3	0.175541	3186	2	0.0627746	3428	10	0.291715	4063	0	0	5137	13	0.253066	7249	2	0.02759
	B6.129	285.1	2	666	9	1.35135	3913	1	0.0255558	6256	49	0.783248	5130	2	0.0389864	6922	58	0.837908	9043	3	0.0331748
	B6.129	286.1	3	ND	ND	ND	1318	2	0.151745	ND	ND	ND	3364	4	0.118906	ND	ND	ND	4682	6	0.12815
	B6.129	287.1	4	1569	16	1.01976	3836	0	0	4648	32	0.688468	3272	0	0	6217	48	0.772077	7108	0	0
	B6.129	312.1	5	3843	27	0.702576	4390	1	0.022779	3853	35	0.908383	4919	4	0.0813173	7696	62	0.805613	9309	5	0.0537115
	B6.129	313.1	6	2674	36	1.3463	3576	0	0	2526	24	0.950119	8419	0	0	5200	60	1.15385	11995	0	0
	average			2092.2	18.2	0.919105	3369.83	1	0.0438091	4142.2	30	0.724387	4861.17	1.66667	0.0398683	6234.4	48.2	0.764502	8231	2.66667	0.0404378
	std error			541.222	5.97829	0.221273	441.188	0.365148	0.0235399	629.675	6.42651	0.117637	777.556	0.802773	0.0206028	494.148	9.1236	0.144964	1013.41	1.02198	0.0194576
	p value vs. controls			0.558378	0.0660616	0.0576719	0.990245	0.0495874	0.0301214	0.0633504	0.10359	0.0278674	0.343527	0.0813643	0.107511	0.150351	0.0683562	0.0279343	0.536873	0.0641781	0.0602626
PPx	B6.129	191.1	1	4595	37	0.805223	4011	25	0.623286	NA	NA	NA	NA	NA	NA	4595	37	0.805223	4011	25	0.623286
	B6.129	191.2	2	2791	1159	41.5263	8478	323	3.80986	NA	NA	NA	NA	NA	NA	2791	1159	41.5263	8478	323	3.80986
	B6.129	288.1	3	6001	602	10.0317	5456	9	0.164956	NA	NA	NA	NA	NA	NA	6001	602	10.0317	5456	9	0.164956
	B6.129	289.1	4	2119	419	19.7735	5862	13	0.221767	NA	NA	NA	NA	NA	NA	2119	419	19.7735	5862	13	0.221767
	B6.129	290.1	5	1684	186	11.0451	2616	25	0.955657	NA	NA	NA	NA	NA	NA	1684	186	11.0451	2616	25	0.955657
	B6.129	291.1	6	4780	291	6.08787	7742	27	0.348747	NA	NA	NA	NA	NA	NA	4780	291	6.08787	7742	27	0.348747
	average			3661.67	449	14.8783	5694.17	70.3333	1.02071							3661.67	449	14.8783	5694.17	70.3333	1.02071
	std error			698.649	162.51	5.90928	900.674	50.6219	0.570488							698.649	162.51	5.90928	900.674	50.6219	0.570488
	p value vs. controls			0.171477	0.0532233	0.0804393	0.106791	0.269106	0.214601							0.127985	0.107815	0.0880845	0.0519087	0.330705	0.194155
				16-month-old cohort
				Head Pancreas						Tail Pancreas						Total Pancreas
	Group		#	Beta cells	EdU+ Beta cells	EdU+ Beta Cells (%)	Beta cells	Ki67+ Beta cells	Ki67+ Beta cells (%)	Beta cells	EdU+ Beta cells	EdU+ Beta Cells (%)	Beta cells	Ki67+ Beta cells	Ki67+ Beta cells (%)	Beta cells	EdU+ Beta cells	EdU+ Beta Cells (%)	Beta cells	Ki67+ Beta cells	Ki67+ Beta cells (%)
GFP	B6.129	196.1	1	2243	35	1.56041	3283	6	0.18276	3748	67	1.78762	4988	10	0.200481	5991	102	1.70255	8271	16	0.193447
	B6.129	197.1	2	2731	85	3.11241	1532	5	0.326371	1906	29	1.52151	8206	13	0.158421	4637	114	2.45849	9738	18	0.184843
	B6.129	198.1	3	2868	11	0.383543	5441	5	0.0918949	3299	9	0.27281	4555	4	0.0878156	6167	20	0.324307	9996	9	0.090036
	B6.129	347.1	4	2114	19	0.89877	4297	0	0	3182	15	0.471402	5244	0	0	5296	34	0.641994	9541	0	0
	B6.129	347.2	5	3068	29	0.945241	4123	0	0	2205	7	0.31746	6475	0	0	5273	36	0.682723	10598	0	0
	B6.129	347.4	6	ND	ND	ND	ND	ND	ND	3694	38	1.0287	ND	ND	ND	ND	ND	ND	ND	ND	ND
	B6.129	347.5	7	3549	23	0.64807	ND	ND	ND	5525	29	0.524887	ND	ND	ND	9074	52	0.573066	ND	ND	ND
	average			2762.17	33.6667	1.25807	3735.2	3.2	0.120205	3365.57	27.7143	0.846341	5893.6	5.4	0.0893435	6073	59.6667	1.06385	9628.8	8.6	0.0936652
	std error			217.138	10.8033	0.403892	649.397	1.31909	0.0616917	448.082	7.85801	0.230304	660.271	2.63818	0.0406756	641.025	15.9116	0.339802	383.239	3.81576	0.0423257
Angptl8	B6.129	205.1	1	2575	14	0.543689	3778	4	0.105876	4291	10	0.233046	7596	1	0.0131648	6866	24	0.349548	11374	5	0.0439599
	B6.129	206.1	2	2068	2	0.0967118	2707	0	0	6061	0	0	7446	0	0	8129	2	0.0246033	10153	0	0
	B6.129	207.1	3	3369	14	0.415554	4251	3	0.0705716	2889	7	0.242298	6783	1	0.0147427	6258	21	0.33557	11034	4	0.0362516
	B6.129	348.1	4	2574	10	0.3885	5088	0	0	2456	2	0.0814332	6043	0	0	5030	12	0.238569	11131	0	0
	B6.129	348.2	5	2235	8	0.357942	4651	0	0	2222	5	0.225023	5348	0	0	4457	13	0.291676	9999	0	0
	B6.129	348.3	6	2469	11	0.445525	ND	ND	ND	2482	6	0.241741	ND	ND	ND	4951	17	0.343365	ND	ND	ND
	B6.129	348.4	7	3895	41	1.05263	ND	ND	ND	3357	36	1.07239	ND	ND	ND	7252	77	1.06178	ND	ND	ND
	B6.129	348.5	8	4033	43	1.0662	5081	0	0	4853	57	1.17453	9410	7	0.0743889	8886	100	1.12537	14491	7	0.0483058
	average			2902.25	17.875	0.545845	4259.33	1.16667	0.029408	3576.38	15.375	0.408807	7104.33	1.5	0.0170494	6478.62	33.25	0.471309	11363.7	2.66667	0.0214196
	std error			268.12	5.43611	0.120744	372.233	0.749074	0.0191495	484.061	7.15626	0.159311	577.032	1.11803	0.0118044	564.345	12.4696	0.140918	665.111	1.2561	0.00970794
	p value vs. controls			0.706805	0.18375	0.0800737	0.482906	0.194468	0.161829	0.756779	0.265648	0.134572	0.198881	0.180032	0.0965383	0.64419	0.209183	0.100945	0.0615287	0.144584	0.102026
PPx	B6.129	199.1	1	4740	19	0.400844	1765	2	0.113314	NA	NA	NA	NA	NA	NA	4740	19	0.400844	1765	2	0.113314
	B6.129	200.1	2	6134	29	0.472775	2758	7	0.253807	NA	NA	NA	NA	NA	NA	6134	29	0.472775	2758	7	0.253807
	B6.129	201.1	3	10899	96	0.880815	3551	9	0.25345	NA	NA	NA	NA	NA	NA	10899	96	0.880815	3551	9	0.25345
	B6.129	202.1	4	5673	37	0.652212	9941	7	0.0704155	NA	NA	NA	NA	NA	NA	5673	37	0.652212	9941	7	0.0704155
	average			6861.5	45.25	0.601661	4503.75	6.25	0.172747							6861.5	45.25	0.601661	4503.75	6.25	0.172747		`
	std error			1376.71	17.3127	0.107013	1848.87	1.49304	0.0475111							1376.71	17.3127	0.107013	1848.87	1.49304	0.0475111
	p-value vs. controls			0.00645214	0.563563	0.235645	0.679404	0.169068	0.53945							0.575689	0.56694	0.317032	0.0186153	0.619235	0.253724
				2-month-old cohort
				Head Pancreas						Tail Pancreas						Total Pancreas
	Group	ID	#	Beta cells	EdU+ Beta cells	EdU+ Beta Cells (%)	Beta cells	Ki67+ Beta cells	Ki67+ Beta cells (%)	Beta cells	EdU+ Beta cells	EdU+ Beta Cells (%)	Beta cells	Ki67+ Beta cells	Ki67+ Beta cells (%)	Beta cells	EdU+ Beta cells	EdU+ Beta Cells (%)	Beta cells	Ki67+ Beta cells	Ki67+ Beta cells (%)
GFP	ICR	322.2W	1	3871	257	6.63911	6948	4	0.0575705	6195	357	5.76271	7071	18	0.254561	10066	614	6.09974	14019	22	0.15693
	ICR	323.1W	2	1697	34	2.00354	4225	0	0	1934	56	2.89555	3315	0	0	3631	90	2.47866	7540	0	0
	ICR	323.3W	3	1377	101	7.33479	4216	0	0	1676	118	7.04057	7874	0	0	3053	219	7.17327	12090	0	0
	ICR	361.1W	4	3153	91	2.88614	3239	7	0.216116	2673	86	3.21736	6256	15	0.23977	5826	177	3.03811	9495	22	0.231701
	ICR	361.3W	5	3925	104	2.64968	3998	45	1.12556	3703	155	4.1858	8877	14	0.157711	7628	259	3.39539	12875	59	0.458252
	average			2804.6	117.4	4.30265	4525.2	11.2	0.27985	3236.2	154.4	4.6204	6678.6	9.4	0.130408	6040.8	271.8	4.43703	11203.8	20.6	0.169377
	std error			537.527	37.1411	1.1108	631.978	8.55219	0.215097	819.132	53.2603	0.784048	946.264	3.89358	0.0557368	1294.25	90.0252	0.925442	1179.98	10.787	0.0851074
Angptl8	ICR	324.1W	1	1805	35	1.93906	2984	7	0.234584	3723	72	1.93392	4165	10	0.240096	5528	107	1.9356	7149	17	0.237795
	ICR	324.2W	2	3461	59	1.70471	3348	1	0.0298686	2494	28	1.12269	6410	4	0.0624025	5955	87	1.46096	9758	5	0.05124
	ICR	325.1W	3	1436	112	7.79944	5477	22	0.40168	5420	414	7.63838	4685	10	0.213447	6856	526	7.67211	10162	32	0.314899
	ICR	325.2W	4	3590	117	3.25905	3064	2	0.0652742	3148	62	1.9695	5173	6	0.115987	6738	179	2.65657	8237	8	0.0971227
	ICR	325.3W	5	4319	211	4.88539	2941	3	0.102006	5134	301	5.86287	5448	13	0.23862	9453	512	5.41627	8389	16	0.190726
	ICR	325.4W	6	3904	268	6.86475	3588	4	0.111483	3973	306	7.70199	5672	4	0.0705219	7877	574	7.28704	9260	8	0.0863931
	average			3085.83	133.667	4.40873	3567	6.5	0.157483	3982	197.167	4.37156	5258.83	7.83333	0.156846	7067.83	330.833	4.40476	8825.83	14.3333	0.163029
	std error			481.232	36.5529	1.04066	395.022	3.21196	0.0564383	460.862	66.3819	1.2417	319.625	1.51474	0.0340891	580.429	93.5683	1.12287	454.316	4.0387	0.0416873
	p-value vs. controls			0.705197	0.763768	0.946102	0.21506	0.593656	0.563297	0.427706	0.637585	0.87556	0.15893	0.696771	0.683938	0.460738	0.66421	0.983262	0.0742051	0.572912	0.945066
PPx	ICR	361.2W	1	3844	844	21.9563	5605	7	0.124888	NA	NA	NA	NA	NA	NA	3844	844	21.9563	5605	7	0.124888
	ICR	362.1W	2	1468	520	35.4223	6471	43	0.664503	NA	NA	NA	NA	NA	NA	1468	520	35.4223	6471	43	0.664503
	ICR	362.2W	3	5300	1097	20.6981	3357	15	0.446828	NA	NA	NA	NA	NA	NA	5300	1097	20.6981	3357	15	0.446828
	ICR	362.3W	4	3635	873	24.0165	2916	41	1.40604	NA	NA	NA	NA	NA	NA	3635	873	24.0165	2916	41	1.40604
	average			3561.75	833.5	25.5233	4587.25	26.5	0.660564							3561.75	833.5	25.5233	4587.25	26.5	0.660564
	std error			790.06	118.808	3.36981	860.761	9.10586	0.272087							790.06	118.808	3.36981	860.761	9.10586	0.272087
	p-value vs. controls			0.439351	0.000380204	0.000305086	0.954165	0.262967	0.301679							0.170565	0.00630977	0.000273684	0.0035429	0.698466	0.098356
